# Supplementary material for: Glycation Interferes with the Activity of the Bi-Functional UDP-N-Acetylglucosamine 2-Epimerase/N-Acetyl-mannosamine Kinase (GNE)
Source: Biomolecules. 2023 Feb 23;13(3):422. doi: 10.3390/biom13030422 (PMC10046061; doi:10.3390/biom13030422)
Supplement: Supplementary file 1 [file biomolecules-13-00422-s001.zip]

Archive with 1 entries (1 files):
- biomolecules-2149063-supplementary.pdf
